# Supplementary material for: HSP90 differentially stabilizes plant ABCB-type auxin transporters on the plasma membrane
Source: Nat Commun. 2025 Sep 30;16:8643. doi: 10.1038/s41467-025-63780-w (PMC12484997; doi:10.1038/s41467-025-63780-w)
Supplement: Supplementary file 6 — Source Data [file 41467_2025_63780_MOESM6_ESM.xlsx]

## Sheet: Fig. 1a
HSP90.3	HSP90.3 + TWD1	HSP90.3 + TWD1N187A	HSP90.3 + TWD1K265A	HSP90.3 + TWD1F326K	HSP90.3 + PIN1
3.051	2.908	2.916	2.909	3.041	3.042
3.045	2.902	2.881	2.969	3.0945	3.035
3.041	2.918	2.894	2.902	3.09037	3.029
3.041	2.88	2.937	2.904	3.0053	3.021
3.04	2.878	2.911	2.911	3.0043	3.027
3.04	2.916	2.971	3.004	3.0031	3.025
3.031	2.893	2.964	3.014	3.058	3.015
3.031	2.907	2.981	2.985	3.006	3.023
3.026	2.917	2.978	3.008	3.04	3.012
3.029	2.91	2.976	2.984	2.992	3.017
3.022	2.909	2.965	3.003	2.996	2.991
2.975	2.928	2.959	2.977	3.005	3.009
2.946	2.938	2.935	2.984	2.983	3.03995
3.051	2.934	2.934	2.974	3.056	3.0931
3.048	2.928	2.947	2.935	3.022	3.0422
3.051	2.934	2.936	2.928	3.034	3.0522
3.048	2.93	2.937	2.938	3.03	3.0318
3.043	2.934	2.945	2.919	3.0291	3.0419
3.034	2.942	2.936	2.942	3.0223	3.0561

## Sheet: Fig. 1d
ABCB1	ABCB1 + TWD1	ABCB1 + TWD1N187A	ABCB1 + TWD1K265A	ABCB1 + TWD1F326K
3.118	2.943	2.884	2.848	3.142
3.155	2.922	2.856	2.794	3.091
3.091	2.82	2.855	2.782	3.069
3.169	2.904	2.832	2.762	3.078
3.232	2.913	2.851	2.812	3.075
3.061	2.819	2.865	2.764	3.075
3.149	2.918	2.838	2.72	3.083
3.077	2.896	2.874	2.789	3.12
3.063	2.92	2.825	2.879	3.063
3.089	2.899	2.903	2.788	3.18
3.176	2.936	2.825	2.798	2.808
3.186	2.805	2.994	2.754	2.809
3.171	2.878	2.889	2.755	2.859
3.15	2.868		2.837	2.998
3.111	2.787		2.763	2.971
3.117	2.862		2.87	2.941
3.19	2.831			2.979
3.148	2.829			2.999
3.087	2.812			2.974
3.121	2.822			2.932
3.087	2.818			3.021
3.083	2.861
3.176	2.871
3.159	2.837
3.188	2.826
3.172	2.969
3.207	2.947
3.149	2.891
3.296	2.832
3.283	2.839
3.219	3.031
3.176	3.169
3.17	2.942
3.054	3.076
3.015	3.014
3.021	3.014
3.041	3.099
3.096	3.142
	3.172
	3.173
	3.041
	2.91
	3.062
	3.079
	3.11
	3.13
	2.989

## Sheet: Fig. 1g
TWD1	TWD1K265A	TWD1F326K	Col Wt	twd1-3
11.775	12.864	13.404	8.442	9.183
13.32	11.547	12.709	6.622	7.372
10.986	10.581	14.525	8.393	8.189
11.634	9.098	14.142	7.906	6.588
10.706	11.09	12.589	9.438	10.076
10.683	11.821	15.144	11.581	9.377
11.647	9.755	9.605	11.581	10.915
10.355	9.28	15.669	11.992	7.779
12.864	10.826	13.879	10.255	10.166
11.918	8.501	15.794	10.489	9.102
10.822	9.589	16.003	11.654	10.436
9.675	11.009	10.834	11.574	8.676
11.962	11.477	14.355	7.923	8.715
12.788	12.811	11.84	6.59	10.036
13.149	13.169	12.554	10.653	11.253
9.147	12.273	12.014	11.857	11.543
9.558	11.525	13.613	12.079	9.565
12.16	11.441	10.106	10.441	9.083
12.837	11.502	12.281	11.58	9.469
10.988	12.422	12.849	16.623	9.773
11.986	13.943	14.409	14.587	9.256
11.234	14.82	9.958	15.429	9.967
10.466	11.44	14.419	10.668	10.685
9.363	13.417	14.49	13.09	9.577
9.677	12.437	13.41	6.935	10.974
13.271	13.043	10.652	10.434	6.217
13.849	9.015	11.403	11.089	10.1
14.942	13.76	15.055	12.434	8.684
14.131	13.638	15.581	12.423	8.953
13.135	12.721	12.914	10.431	10.273
14.949	12.736	13.229	11.596	6.694
11.167	11.724	14.662	11.621	10.199
10.86	10.546	15.153	10.305	8.042
11.218	10.951	13.267	9.845	11.094
10.958	12.874	12.315	9.029	12.265
12.25	12.424	12.551	10.853	8.444
12.489	10.87	12.672	11.721	9.778
12.433	12.617	13.526	10.869	8.706
10.086	11.414	10.594	10.726	11.537
12.371	11.098	15.776	12.961	7.044
10.838	14.196	11.755	11.621	7.628
10.881	13.913	14.192	11.081	6.917
11.886	9.843	10.195	11.577	6.045
9.983	12.712	13.185	14.117	7.142
12.115	13.923	15.32	9.912	11.441
14.017	14.966	9.789	9.664	5.869
13.162	6.09	10.792	12.615	8.886
11.379	7.43	13.407	13.106	8.186
12.111	7.771	5.925	11.19	9.311
12.469	8.431	5.969	12.144	8.125
11.837	6.264	7.989	11.609	11.26
14.16	6.648	6.967	10.914	10.996
11.024	7.04	5.535	8.283	8.27
11.454	7.884	7.334		8.861
12.801	6.7	6.092		9.414
11.402	5.34	6.986		9.655
12.666	7.299	7.324		9.068
7.221	6.346	7.521		9.386
5.587	6.886	7.396		6.576
6.004	6.624	8.696		12.196
7.921	8.324	6.792		7.466
7.452	5.259	7.525		10.14
6.114	6.445	7.145		10.183
6.991	7.541	7.66		10.458
8.154	5.599	6.82		8.287
	7.86	7.724		10.487
	8.025	9.194		8.621
	6.318	5.855		11.24
	6.857	5.645		10.575
		7.206		8.491
		7.453		10.02
		8.183		9.933
		11.971		8.235
		6.038		10.596
		5.55		10.821
		6.066		11.938
		6.258		8.745
		7.093		8.912
		6.106		9.047
		6.502		7.947
				9.846
				9.799
				9.911
				7.942
				9.985
				9.258
				10.144
				9.743
				11.115
				9.543
				10.177
				10.621
				10.02
				10.209
				8.914
				8.651
				9.48
				10.088
				10.402
				8.363
				8.995
				8.74

## Sheet: Fig. 1j
TWD1	TWD1	twd1-3	twd1-3	TWD1K265A	TWD1K265A	TWD1F326K	TWD1F326K
347.795	276.76	279.755	39.793	686.79	65.523	751.138	98.481
456.413	288.981	261.698	45.505	646.454	61.341	611.139	116.671
376.934	90.716	239.966	56.032	673.051	111.447	537.645	107.368
885.861	70.503	252.311	43.213	511.935	108.038	471.724	76.858
1045.15	119.244	212.826	22.427	376.581	64.899	594.797	84.825
727.232	95.287	188.121	42.941	469.868	78.918	320.261	46.607
1991.91	112.313	167.383	195.175	408.622	77.22	339.554	57.121
1365.31	37.1658	128.069	118.783	384.531	160.088	195.577	62.767
1227.68	375.956	132.52	40.004	478.096	175.722	226.595	137.647
1276.03	310.798	161.456	42.05	364.124	90.976	165.258	135.932
1423.52	848.863	173.4	51.298	305.021	169.83	264.951	136.783
769.028	441.586	173.4		392.174	139.922	312.327	73.075
929.03	106.224	72.753		320.189	145.667	396.693	156.012
877.474	130.772	88.83		394.153	150.159	303.078	161.201
2042.29	140.868			346.098	172.882	191.665	35.949
1853.11	754.431			424.838	175.088	394.305	115.95
1874.13	758.402			412.972	160.645	210.907	178.006
2025.71	713.98			472.482	132.589		33.013
1608.54	442.076			491.845	27.772		92.872
534.33	622.234			527.931	27.889		37.848
612.927	657.004			582.289	95.118
	356.668			730.199	95.925
	606.63			388.699	41.335
	829.877			315.486	67.73
				788.384	92.119
				462.501
				516.413
				233.646
				246.001
				181.88

## Sheet: Fig. 2b
ABCB1	ABCB1	PIN2	PIN2	AUX1	AUX1	TWD1	TWD1
solvent	GDA	solvent	GDA	solvent	GDA	solvent	GDA
51.2662	7.65092	223.175	76.4027	301.748	166.101	80.2108	53.8929
67.3315	48.8814	207.603	43.8349	405.46	306.63	85.7969	54.5678
59.8733	55.4599	230.761	54.4593	328.211	224.05	107.578	77.3945
77.4923	32.4416	608.23	214.327	884.38	379.541	142.677	156.439
82.5191	27.6813	442.376	161.848	530.238	506.274	194.164	77.3562
83.4905	53.4661	443.587	607.876	540.94	367.184	225.143	76.5376
105.659	13.9652	748.085	332.262	668.245	683.711	223.961	131.177
86.8437	12.2094	316.252	498.995	533.731	562.546	194.428	160.418
100.214	6.92951	511.759	544.452	380.202	434.997	228.175	155.116
108.794	18.5086	512.198	345.866	780.707	430.125		201.368
114.22	40.9448	566.96	658.43	572.829	480.197		63.7381
114.15	37.3492	1093.41	336.62	334.552	538.475
111.486	18.3082	897.069	358.279		415.238
82.7811	25.7144	301.162	365.444
51.2662	13.6367	495.452	897.745
67.3315	33.2443	362.562	1081.06
59.8733	21.3255	467.853	665.22
77.4923	3.29835	430.979	504.249
82.5191	9.08668	973.313	365.135
83.4905	12.5781	1003.33	808.01
105.659	6.37897	682.782
86.8437	6.10772	556.024
100.214	13.4998
108.794	10.9514
114.22	12.2305
114.15	8.54479
111.486	1.95783
82.7811	2.7052
	11.0144
	7.14479
	5.58532

## Sheet: Fig. 2d
Wt	HSP90RNAi 10H	Wt	HSP90RNAi 10H	Wt	HSP90RNAi 10H	Wt	HSP90RNAi 10H
ABCB1	ABCB1	PIN2	PIN2	AUX1	AUX1	TWD1	TWD1
51.2662	46.1223	223.175	202.209	301.748	435.555	1.93382	3.64704
67.3315	45.2407	207.603	251.523	405.46	338.578	1.68349	4.45245
59.8733	42.8982	230.761	574.292	328.211	518.248	2.10532	4.87925
77.4923	36.1658	608.23	559.264	884.38	524.621	2.12986	5.4549
82.5191	6.70059	442.376	510.558	530.238	290.23	2.6082	6.33383
83.4905	16.9694	443.587	613.643	540.94	242.343	1.86743	4.94864
105.659	7.40147	748.085	768.64	668.245	541.281	2.78673	4.36117
86.8437	10.9006	316.252	820.447	533.731	201.109	1.94213	5.4626
100.214	47.7924	511.759	1405.66	380.202	265.634	1.40238	5.3121
108.794	47.5365	512.198	1250.4	780.707	586.202	1.19583	3.25261
114.22	41.1865	566.96	658.603	572.829	702.251	1.14242	2.35587
114.15	52.1572	1093.41	318.061	334.552	485.008	2.34531	2.26512
111.486	55.1605	897.069	608.106		518.964	1.46066	2.61989
82.7811	51.2911	301.162	918.302		169.077	1.94297	2.77234
	6.34218	495.452	565.997		232.248	1.52814	2.22953
	7.21377	362.562	1496.34		273.761	1.99191
		467.853	1192.72		301.307
		430.979	214.297		217.746
		973.313	463.619		161.59
		1003.33	530.323		399.686
		682.782	53.8297
		556.024

## Sheet: Fig. 2f
ABCB1	ABCB1 + TWD1	ABCB1 + TWD1F326K	ABCB1 + HSP90.3	ABCB1 + QSK1
3.118	2.805	3.142	2.793	2.999
3.155	2.878	3.091	2.837	3.052
3.091	2.868	3.069	2.807	3.085
3.169	2.787	3.078	2.898	3.002
3.232	2.862	3.075	2.895	3.035
3.061	2.831	3.075	3.084	3.062
3.149	2.829	3.083	2.898	3.18
3.077	2.812	3.12	2.978	3.128
3.063	2.822	3.063	2.812	3.086
3.089	2.818	3.18	2.779	3.108
3.176	2.861	2.808	2.814	3.14
3.186	2.871	2.809	3.038	3.121
3.171	2.837	2.859	3.121	3.106
3.15	2.826	2.998	3.125	3.183
3.111	2.969	2.971	3.156	3.132
3.117	2.947	2.941	3.098	3.054
3.19	2.891	2.979	3.063	3.064
3.148	2.832	2.999	3.107	3.059
3.087	2.839	2.974	2.961	3.161
3.121	3.031	2.932	2.947	3.027
3.087	3.169	3.021	2.973	3.204
3.083	2.942		2.976	3.057
3.176	3.076		3.014	3.182
3.159	3.014		2.953
3.188	3.014		3.004
3.172	3.099		3.006
3.207	3.142		3.006
3.149	3.172		2.972
3.296	3.173
3.283	3.041
3.219	2.91
3.176	3.062
3.17	3.079
3.054	3.11
3.015	3.13
3.021	2.989
3.041
3.096

## Sheet: Fig. 2h
		ABCB1				ABCB4				ABCB19				ABCB6				ABCB20				ABCB21				AHA2				PIN1				TWD1				LAX1				ABCG36				HSP90.1
WT solvent		135255	151042	131825	121759	1.00604e+06	1.04217e+06	988775	919297	553336	573272	585262	552677	20943.8	22616.3	22191.5	20450.7	96124.6	100626	95030.2	94149	191333	226186	219495	228203	408456	406259	390968	344229	116926	118385	116400	127952	37640.5	37510.3	42347.8	44054.4	9246.99	10000.8	11259.6	12597.9	1.43791e+06	1.54349e+06	1.49538e+06	1.38528e+06	160056	215243	160906	177830
WT + GDA		94291.1	97060.5		98305.1	790300	772184	833743	836545		388872	404556	393746	19146.2	16466.6	19594.5	17764.2	85802.6	84718.5	86211.7	84903.1	166442	165064	167325	164427	459054	482407	537393	452500	110561	105754	105212	108239	37876.1	37666.6	36107.2	35783.3	9857.11	10591.8	10273.2	9987.14	1.52839e+06	1.48754e+06	1.54684e+06	1.424e+06	830732	924462	1.01036e+06	730500
twd1-3		48669.6	47368.8	45841.1		606319	599531	652080	631457	261429	253460	254524	255404	7858.59	7445.46	7658.05	8903.78	62418.9	64029.4	62726.1	69570.1	109256	106559	109508	110917	315803	316704	310341	303266	149285	154284	156629	163599	26322.3	27650.2	27650.2	25145.3	12537.2	11306	12537.1	11556.1	1.57939e+06	1.76234e+06	1.67043e+06	1.5361e+06	130306	139694	160001	162474
hsp90.1		147171	133378	135662	138348	998451	948348	938906	906020	641266	609949	569457	560339	23481.1	22843.4	21849.6	21276.5	100456	99748.4	98243.5	104002	225675	246056	224159	232766	423228	401345	425636	382609	122475	125696	122549	130306	42760.8	39293.4	42406.6	36282.8	13392.5	13674.7	11566.1	11937.9	1.53888e+06	1.52506e+06	1.56766e+06	1.46819e+06	121570	116010	122989	119330
hsp90.3		114103	124770	121812	119836	882399	956278	902512	914885	525602		539067	519589	21222.5	19880	21692.5	20504.8	82300.7	92917.1	88703.3	87525.8	208255	213543	223546	211543	349796	387242	340493	334333	118142	122229	125268	121439	36611.3	41161.3	39130.3	35462.3	10677.1	12363.4	14635	10834.7	1.3524e+06	1.37512e+06	1.37869e+06	1.3069e+06	151401	153852	197825	183170
hsp90.4		204585	205260	192053		916290	923149	898768		575774	570172	580701		21431.8	19403.8	19810.6		104209	93074.8	91374.4		231402	222501	210023		358205	361613	350030		123792	120752	124761		46244.7	45324.4	43689.5		12121	10758	11294.7		1.38541e+06	1.36372e+06	1.30667e+06		144319	125648	118572
HSP90RNAi9.84		127759	126277	118185	130206	872209	789970	785956	827255	551634	541913	499090	543729	19279.6	19210.5	18043.9	19192.6	96044.7	85550.7	88077.1	92998.8	242394	217298	216376	230984	344387	320575	322345	337589	113279	114906	125662	115247	43088	39184.6	38139.5	40679.1	13067.6	12923.8	10127.3	13252.1	1.50261e+06	1.31312e+06	1.28409e+06	1.37759e+06	188014		156071
[truncated: 20 more columns]

## Sheet: Fig. 2i
control	ABCB1	AUX1	YFP	ABCB4	ABCB6	ABCB15	ABCB16	ABCB17	ABCB18	ABCB22	ABCB14	ABCB21	ABCB19
0	0.0206594	-0.00118925	0.00111055	0.031624	-0.0065597	-0.00633216	-0.00865963	-0.00658158	-0.00129166	-0.00607837	-0.00424235	-0.0067057	0.0140271
0	0.0202867	0.00388874	0.000170422	0.027895	-0.00100738	-0.00133655	-0.00132325	0.00372586	-0.00859971	-0.00907407	-0.00585161	-0.00338467	0.0174731
0	0.0175881	-0.00206658	0.00261581	0.0199942	-0.00116231	-0.00168939	-0.00124416	0.00290015	-0.00110096	-0.00111142	-0.00128658	0.001077	0.0235804
0	0.0238672		-0.00118925	0.0138383	-0.00223517	-0.00152385	-0.00961163	-0.00548773	-0.00893972	-0.00846456	-0.00551445	-0.007171	0.0170144
0	0.0150581		0.00388874	0.0200145	-0.00161797	-0.00138383					-0.00915535
0	0.0232924		-0.00206658	0.0204672	-0.00133093						-0.0033519
0	0.0160582			0.012718	-0.00128121						-0.00189225
0	0.0139054			0.0147735
0	0.0203356
0	0.00907291
	0.0189329
	0.019954

## Sheet: Fig.  2j
ABCB6
37.8018	41.7771	48.223	58.5768	50.6661	45.5183	62.9268	63.0026
[truncated: 103 more columns]

[truncated: 59 more sheets: Fig. 3b, Fig. 3c, Fig. 3d, Fig. 3f, Fig. 3g, Fig. 3h, Fig. 4b, Fig. 4d, Fig. 4f, Fig. 4g, Fig. 4h, Fig. 4i, Fig. S1e, Fig. S1g, S1h, Foig. S1j, Fig. S2e, Fig. S2k, Fig. S4b-d, Fig. S4f-h …]
